# Supplementary material for: Systematic Review of Human and Animal Evidence on the Role of Buckwheat Consumption on Gastrointestinal Health
Source: Nutrients. 2022 Dec 20;15(1):1. doi: 10.3390/nu15010001 (PMC9823958; doi:10.3390/nu15010001)
Supplement: Supplementary file 1 [file nutrients-15-00001-s001.zip]

Archive with 1 entries (1 files):
- nutrients-1992710-supplementary.pdf
